# Supplementary material for: The Relations between Father-Perceived Family Strength and Maternal Gatekeeping in Chinese Families—Focusing on the Dual Mediation Effect of Father Involvement and Mutual Communication
Source: Behav Sci (Basel). 2023 Nov 24;13(12):968. doi: 10.3390/bs13120968 (PMC10740795; doi:10.3390/bs13120968)
Supplement: Supplementary file 1 [file behavsci-13-00968-s001.zip]

Archive with 1 entries (1 files):
- behavsci-2626561-supplementary.pdf
